# Supplementary material for: The Removal of Endo- and Enterotoxins From Bacteriophage Preparations
Source: Front Microbiol. 2019 Jul 23;10:1674. doi: 10.3389/fmicb.2019.01674 (PMC6664067; doi:10.3389/fmicb.2019.01674)
Supplement: Supplementary file 1 [file Table_1.XLSX]

## Sheet: Sheet1
	Table S1. PEG precipitation and sucrose gradient ultracentrifugation in fHoEco02 purification.
		PEG + ultracentrifugation								Ultrafiltration + ultracentrifugation
	Step	Titer	Endotoxin (EU/ml)	Endotoxin	PFU		Volume (ml)		Yield	Titer	Endotoxin	Endotoxin	PFU		Volume (ml)		Yield
		PFU/ml	EU/ml	EU/109 PFU	In	Out	In	Out	%	PFU/ml	EU/ml	EU/109 PFU	In	Out	In	Out	(%)
	Lysate	6.0×109	3.6×104	6.0×103	-	-	-	-	-	6.0×109	3.6×104	6.0×103	-	-	-	-	-
	PEG	2.1×1010±6.8×109	5.3×103±412	269±102	1.8×1011	9.4×1010±3.1×1010	30.0	4.36±0.08	52±17	n.d.	n.d.	n.d.	n.d.	n.d.	n.d.	n.d.	n.d.
	UF	n.d.	n.d.	n.d.	n.d.	n.d.	n.d.	n.d.	-	9.6×109±2.0×109	1.4×104±4.0×103	1.5×103±702	3.0×1010	4.8×1010±1.2×1010	5.00	5.00	162±34
	UC	3.6×1010±1.2×1010	5.1×103±1.3×103	148±36.6	4.6×1010±1,5×1010	2.6×1010±1.2×1010	2.13±0.06	0.72±0.10	57±10	1.5×1010±5.5×109	1.4×104±3.4×103	986±364	2.0×1010±3.7×109	1.2×1010±4.2×109	2.12±0.13	0.79±0.02	60±33
	UF	1.1×1010±2.2×109	1.9×103±64.7	182±32.2	2.1×1010±1.0×1010	1.8×1010±4.3×109	0.57±0.1	1.67±0.12	97±31	5.5×109±7.0×108	5.3×103±1.5×103	948±146	9.3×109±3.4×109	9.5×109±1.7×109	0.64±0.02	1.71±0.10	107±18
	The values represent the mean and sd of three individual repetitions. Phage titers and endotoxin concentrations indicate samples after each purification step. PEG: PEG precipitation, UF: ultrafiltration, UC: ultracentrifugation, n.d.: not done.
	Table S2. Anion exchange chromatography and 1-octanol extraction in fHoEco02 purification.
		Anion exchange chromatography								1-octanol + Anion exchange chromatography
	Step	Titer	Endotoxin (EU/ml)	Endotoxin	PFU		Volume (ml)		Yield	Titer	Endotoxin	Endotoxin	PFU		Volume (ml)		Yield
		PFU/ml	EU/ml	EU/109 PFU	In	Out	In	Out	%	PFU/ml	EU/ml	EU/109 PFU	In	Out	In	Out	(%)
	Lysate	1.3×1010	4.7×104	3.5×103	-	-	-	-	-	1.3×1010	4.7×104	3.5×103	-	-	-	-	-
	1-oc	n.d.	n.d.	n.d.	n.d.	n.d.	n.d.	n.d.	n.d.	3.0×109±8.0×108	3.5×103±779	1.3×103±602	9.3×1010	1.4×1010±4.3×109	7.00	4.58±0.29	15±4.7
	UF	1.3×109±6.5×108	1.5×104±2.3×103	1.4×104±4.1×103	6.7×1010	6.3×109±3.2×109	5.00	5.00	9.5±4.9	1.1×109±4.0×109	1.5×103±391	1.6x103±880	1.3×1010±3.8×109	4.8×109±1.9×109	4.33±0.21	4.3±0.21	36±4.3
	AEX	3.7×108±2.6×108	4.4±3.0	12.6±9.2	1.1×109±5.8×108	1.1×109±7.8×108	0.90	3.00	92±26	9.0×107±4.0×107	4.0±3.2	57.6±62.9	9.9×108±3.6×108	2.9×108±1.0×108	0.90	3.33±0.58	32±12
	UF	2.6×109±1.8×109	193±99.6	95.5±46.8	1.1×108±7.6×108	2.3×109±1.6×109	2.90	0.87	208±123	1.0×108±3.0×107	3.1±2.7	30.4±21.9	2.8×108±9.8×107	8.9×107±2.6×107	3.23±0.58	0.87±0.0043	36±18
	The values represent the mean and sd of three individual repetitions. Phage titers and endotoxin concentrations indicate samples after each purification step. 1-oc: extraction with 1-octanol, UF: ultrafiltration, AEX: anion exchange chromatography, n.d.: not done.
	Table S3. Endotoxin affinity columns in fHoEco02 purification.
		EndoTrap HD								Pierce high-capacity endotoxin removal spin column
	Step	Titer	Endotoxin (EU/ml)	Endotoxin	PFU		Volume (ml)		Yield	Titer	Endotoxin	Endotoxin	PFU		Volume (ml)		Yield
		PFU/ml	EU/ml	EU/109 PFU	In	Out	In	Out	%	PFU/ml	EU/ml	EU/109 PFU	In	Out	In	Out	(%)
	Lysate	1.3×1010	4.7×104	3.5×103	-	-	-	-	-	1.3×1010	4.7×104	3.5×103	-	-	-	-	-
	UF	2.7×109±2.0×109	1.2×104±1.0×103	6.5×103±3.7×103	8.0×1010	1.6×1010±1.2×1010	6.00	6.00	20±15	4.9×109±9.0×108	9.5×103±2.0×103	1.9×103±253	8.0×1010	2.9×1010±5.4×109	6.00	6.00	37±6.7
	Column	4.2×109±8.9×108	0.36±0.14	0.085±0.029	2.00×109±1.5×109	5.5×109±1.3×109	0.75	1.29±0.09	339±138	4.2×109±1.8×109	6.6×103±6.0×103	1.6×103±1.2×103	2.5×1010±4.5×109	2.00×1010±8.3×109	5.00	4.79±0.082	85±44
	UF	n.d.	n.d.	n.d.	n.d.	n.d.	n.d.	n.d.	n.d.	3.0×109±8.4×108	2.8×103±404	965±153	1.7×1010±7.1×109	1.2×1010±3.3×109	4.00	4.00	75±18
	The values represent the mean and sd of three individual repetitions. Phage titers and endotoxin concentrations indicate samples after each purification step. UF: ultrafiltration, Column: EndoTrap HD or Pierce high-capacity endotoxin removal spin column, n.d.: not done.
	Table S4. Anion exchange chromatography and endotoxin affinity columns in fHoEco02 purification.
		Anion exchange chromatography + EndoTrap HD								Anion exchange chromatography + Pierce column
	Step	Titer	Endotoxin (EU/ml)	Endotoxin	PFU		Volume (ml)		Yield	Titer	Endotoxin	Endotoxin	PFU		Volume (ml)		Yield
		PFU/ml	EU/ml	EU/109 PFU	In	Out	In	Out	%	PFU/ml	EU/ml	EU/109 PFU	In	Out	In	Out	(%)
	Lysate	1.3×1010	4.7×104	3.5×103	-	-	-	-	-	6.0×109	3.6×104	6.0×103	-	-	-	-	-
	UF	3.7×109±6.3×108	1.4×104±3.4×103	4.0×103±540	6.7×1010	1.9×1010±3.1×109	5.00	5.00	28±4.7	4.0×109±1.8×109	1.3×104±175	3.8×103±1.6×103	3.0×1010	2.0×1010±9.0×109	5.00	5.00	68±30
	AEX + UF	1.6×109±1.4×109	151±106	138±151	6.7×109±1.1×109	2.9×109±2.5×109	1.80	1.77	49±50	3.0×109±2.0×109	83.9±29.7	32.4±13.0	1.2×1010±5.4×109	8.7×109±5.7×109	3.00	2.86±0.02	68±15
	Column	8.7×108±5.4×108	0.10±0.037*	0.18±0.042*	1.2×109±1.1×109	1.1×109±7.0×108	0.75	1.26±0.11	121±104	6.3×109±7.2×108	25.4±5.9	4.1±1.2	6.1×109±3.9×109	1.2×1010±1.4×109	2.00	1.85±0.05	254±151
	UF	n.d.	n.d.	n.d.	n.d.	n.d.	n.d.	n.d.	n.d.	2.5×109±1.5×109	19.4±7.0	10.6±7.4	9.4×109±1.1×109	3.7×109±2.2×108	1.50	1.50	40±24
	The values represent the mean and sd of three individual repetitions. Phage titers and endotoxin concentrations indicate samples after each purification step.*The endotoxin concentration of one out of three replicates was below the detection limit. The values represent the mean of two replicates and the errors represent range. UF: ultrafiltration, Column: EndoTrap HD or Pierce high-capacity endot…
	Table S5. Endotoxin affinity columns in fHyAci03 purification.
		EndoTrap HD								Pierce high-capacity endotoxin removal spin column
	Step	Titer	Endotoxin (EU/ml)	Endotoxin	PFU		Volume (ml)		Yield	Titer	Endotoxin	Endotoxin	PFU		Volume (ml)		Yield
		PFU/ml	EU/ml	EU/109 PFU	In	Out	In	Out	%	PFU/ml	EU/ml	EU/109 PFU	In	Out	In	Out	(%)
	Lysate	1.9×109	1.2×104	6.0×103	-	-	-	-	-	1.9×109	1.2×104	6.0×103	-	-	-	-	-
	UF	5.5×108±1.5×107	1.3×104±637	2.5×104±7.6×103	7.7×109	2.2×109±6.0×108	4.00	4.00	29±7.8	1.0×109±1.8×108	4.8×103±336	4.7×103±519	8.7×109	4.1x109±7.0×108	4.00	4.00	48±8
	Column	3.6×108±2.3×108	7.3±2.1	26.8±16,5	4.1×108±1.1×108	5.0×108±3.2×108	0.75	1.39±0.03	143±130	6.3×108±1.2×108	2.6×103±188	4.2×103±591	2.1×109±3.5×108	1.2×109±2.4×108	2.00	1.93±0.01	58±1.9
	UF	n.d.	n.d.	n.d.	n.d.	n.d.	n.d.	n.d.	n.d.	6.1×108±2.4×108	2.5×103±220	4.6×103±1.9×103	9.5×108±1.9×108	9.2×108±3.5×108	1.50	1.50	95±25
	The values represent the mean and sd of three individual repetitions. Phage titers and endotoxin concentrations indicate samples after each purification step. UF: ultrafiltration, Column: EndoTrap HD or Pierce high-capacity endotoxin removal spin column, AEX: anion exchange chromatography, n.d.: not done.
